# Supplementary material for: Evaluating the Practices and Challenges of Youth Volleyball Development in Amhara Regional State, Ethiopia by Using the CIPP Model
Source: Healthcare (Basel). 2022 Apr 13;10(4):719. doi: 10.3390/healthcare10040719 (PMC9031901; doi:10.3390/healthcare10040719)
Supplement: Supplementary file 1 [file healthcare-10-00719-s001.zip]

Archive with 1 entries (1 files):
- healthcare-1591939-supplementary.pdf
